# Supplementary material for: Tea Cultivar Genotype Shapes Rhizosphere Microbiome Assembly Through Metabolic Differentiation
Source: Plants (Basel). 2026 Jan 29;15(3):414. doi: 10.3390/plants15030414 (PMC12899138; doi:10.3390/plants15030414)
Supplement: Supplementary file 1 [file plants-15-00414-s001.zip]

Archive with 4 entries (4 files):
- figureS1.pdf
- figureS2.pdf
- FigureS3.pdf
- Supplementary Table.pdf
